# Supplementary material for: Electroporation- and Liposome-Mediated Co-Transfection of Single and Multiple Plasmids
Source: Pharmaceutics. 2025 Jul 12;17(7):905. doi: 10.3390/pharmaceutics17070905 (PMC12297979; doi:10.3390/pharmaceutics17070905)
Supplement: Supplementary file 1 [file pharmaceutics-17-00905-s001.zip]

Archive with 1 entries (1 files):
- pharmaceutics-3733464-supplementary.pdf
